# Supplementary material for: Influence of the Size of the Field of View on Visual Perception While Running in a Treadmill-Mediated Virtual Environment
Source: Front Psychol. 2019 Oct 16;10:2344. doi: 10.3389/fpsyg.2019.02344 (PMC6812648; doi:10.3389/fpsyg.2019.02344)
Supplement: Supplementary file 1 [file Data_Sheet_1.zip]

Archive with 2 entries (2 files):
- S1_dataset.csv
- S1_Caption.pdf
