# Supplementary material for: Influence of the Size of the Field of View on Visual Perception While Running in a Treadmill-Mediated Virtual Environment
Source: Front Psychol. 2019 Oct 16;10:2344. doi: 10.3389/fpsyg.2019.02344 (PMC6812648; doi:10.3389/fpsyg.2019.02344)
Supplement: Supplementary file 1 [file Data_Sheet_1.zip › S1_dataset.csv]

Participant	Run.Speed	Condition	Visual.Speed
S01	8	0	13.20769231
S02	8	0	5.842307692
S03	8	0	6.323076923
S04	8	0	11.87307692
S05	8	0	13.56923077
S06	8	0	11.98076923
S07	8	0	12.1
S08	8	0	8.192307692
S09	8	0	9.884615385
S10	8	0	5.684615385
S11	8	0	11.74615385
S12	8	0	5.369230769
S01	8	1	13.75769231
S02	8	1	6.015384615
S03	8	1	6.103846154
S04	8	1	11.95
S05	8	1	15.1
S06	8	1	12.08846154
S07	8	1	10.61538462
S08	8	1	10.10384615
S09	8	1	10.33846154
S10	8	1	5.469230769
S11	8	1	9.469230769
S12	8	1	4.138461538
S01	8	2	16.79615385
S02	8	2	7.134615385
S03	8	2	7.565384615
S04	8	2	13.66923077
S05	8	2	24.90769231
S06	8	2	16.78846154
S07	8	2	15.80384615
S08	8	2	10.09615385
S09	8	2	8.930769231
S10	8	2	6.876923077
S11	8	2	14.27692308
S12	8	2	5.680769231
S01	12	0	19.27692308
S02	12	0	9.311538462
S03	12	0	10.77307692
S04	12	0	13.9
S05	12	0	16.48461538
S06	12	0	15.53076923
S07	12	0	17.35769231
S08	12	0	13.09230769
S09	12	0	15.70769231
S10	12	0	13
S11	12	0	14.66538462
S12	12	0	7.6
S01	12	1	18.75
S02	12	1	9.484615385
S03	12	1	11.17307692
S04	12	1	17.05
S05	12	1	15.91538462
S06	12	1	16
S07	12	1	15.96538462
S08	12	1	10.69615385
S09	12	1	12.13076923
S10	12	1	11.96923077
S11	12	1	14.30384615
S12	12	1	8.896153846
S01	12	2	25.41538462
S02	12	2	10.35384615
S03	12	2	14.05384615
S04	12	2	21.56538462
S05	12	2	30.48461538
S06	12	2	23.31538462
S07	12	2	31.63461538
S08	12	2	13.93461538
S09	12	2	16.72692308
S10	12	2	17.05
S11	12	2	25.87307692
S12	12	2	16.28846154
